# Supplementary material for: Health inequities in SARS-CoV-2 infection, seroprevalence, and COVID-19 vaccination: Results from the East Bay COVID-19 study
Source: PLOS Glob Public Health. 2022 Aug 15;2(8):e0000647. doi: 10.1371/journal.pgph.0000647 (PMC10022102; doi:10.1371/journal.pgph.0000647)
Supplement: S6 File — See tables for region and stratum population-adjusted estimates for COVID-19 outcomes and mitigation analyses. (XLSX) [file pgph.0000647.s018.xlsx]

## Sheet: caption
S6 File. Population adjusted prevalence estimates of COVID-19 outcomes and respective 95% credible intervals across demographic and regional strata. See tables for region and stratum population-adjusted estimates for COVID-19 outcomes and mitigation analyses.
Tab A: Antibody seroprevalence
Tab B: Antibody seroprevalence test-bias
Tab C: Self-reported test positivity prevalence
Tab D: Covid probable case prevalence
Tab E: Mitigation and antibody seroprevalence
Tab F: Mitigation and self-reported test positivity seroprevalence

## Sheet: Tab A
Round	Variable	Category	Preva	95% CIa
round_1	region	p_avg	1.03	0.5, 1.96
round_1	sex	M	0.97	0.41, 1.99
round_1	sex	F	1.09	0.52, 2.08
round_1	age	[18,30)	1.28	0.32, 3.24
round_1	age	[30,45)	1.29	0.56, 2.58
round_1	age	[45,65)	0.66	0.24, 1.47
round_1	age	[65,75)	0.85	0.24, 2.12
round_1	age	[75,)	0.96	0.13, 3.15
round_1	race/ethnicity	Two more more	0.97	0.3, 2.25
round_1	race/ethnicity	Asian or Pacific Islander	1.08	0.4, 2.43
round_1	race/ethnicity	American Indian, Alaskan Native or Other	1.2	0.3, 3.29
round_1	race/ethnicity	Hispanic	1.3	0.35, 3.41
round_1	race/ethnicity	African-American or Black	1.38	0.38, 3.6
round_1	race/ethnicity	non-White	1.23	0.52, 2.53
round_1	income	<$100K	1.11	0.47, 2.32
round_1	income	>=$100K	0.9	0.46, 1.66
round_1	education	<college	1.28	0.44, 2.89
round_1	education	>=college	0.76	0.41, 1.29
round_1	household_size	1	0.71	0.26, 1.49
round_1	household_size	2	0.98	0.42, 1.94
round_1	household_size	3	0.98	0.33, 2.2
round_1	household_size	4	0.97	0.37, 2.15
round_1	household_size	5	1.7	0.55, 4.14
round_1	household_size	6	1.38	0.33, 3.86
round_1	zip	94530	0.59	0.1, 1.54
round_1	zip	94547	1.33	0.26, 4.21
round_1	zip	94564	1	0.16, 3.03
round_1	zip	94601	1.19	0.13, 3.89
round_1	zip	94602	0.8	0.17, 2.17
round_1	zip	94603	1.51	0.11, 5.99
round_1	zip	94605	1.75	0.46, 5.12
round_1	zip	94606	1.02	0.22, 2.79
round_1	zip	94607	0.71	0.08, 2.14
round_1	zip	94608	0.64	0.1, 1.69
round_1	zip	94609	0.68	0.12, 1.79
round_1	zip	94610	1.05	0.32, 2.63
round_1	zip	94611	0.69	0.19, 1.63
round_1	zip	94612	0.84	0.12, 2.57
round_1	zip	94618	0.97	0.22, 2.71
round_1	zip	94619	0.96	0.22, 2.52
round_1	zip	94621	1.53	0.11, 6.08
round_1	zip	94702	0.78	0.2, 2
round_1	zip	94703	0.78	0.23, 1.81
round_1	zip	94704	0.68	0.08, 2.06
round_1	zip	94705	0.44	0.05, 1.27
round_1	zip	94706	0.92	0.27, 2.3
round_1	zip	94707	0.67	0.15, 1.94
round_1	zip	94708	0.87	0.2, 2.6
round_1	zip	94709	0.67	0.12, 1.83
round_1	zip	94710	0.85	0.16, 2.26
round_1	zip	94801	1.44	0.17, 4.83
round_1	zip	94803	1.05	0.24, 2.91
round_1	zip	94804	0.82	0.1, 2.46
round_1	zip	94805	0.74	0.09, 2.19
round_1	zip	94806	1.74	0.33, 5.27
round_2	region	p_avg	1.37	0.75, 2.39
round_2	sex	M	1.31	0.63, 2.41
round_2	sex	F	1.44	0.76, 2.54
round_2	age	[18,30)	1.6	0.48, 3.69
round_2	age	[30,45)	1.56	0.76, 2.9
round_2	age	[45,65)	1.03	0.47, 2.01
round_2	age	[65,75)	1.24	0.48, 2.56
round_2	age	[75,)	1.5	0.37, 3.8
round_2	race/ethnicity	Two more more	1.29	0.48, 2.72
round_2	race/ethnicity	Asian or Pacific Islander	1.37	0.57, 2.81
round_2	race/ethnicity	American Indian, Alaskan Native or Other	1.75	0.54, 4.38
round_2	race/ethnicity	Hispanic	1.67	0.54, 3.89
round_2	race/ethnicity	African-American or Black	1.94	0.63, 4.68
round_2	race/ethnicity	non-White	1.62	0.77, 3.08
round_2	income	<$100K	1.51	0.73, 2.85
round_2	income	>=$100K	1.15	0.68, 1.87
round_2	education	<college	1.78	0.74, 3.59
round_2	education	>=college	0.92	0.57, 1.41
round_2	household_size	1	1.14	0.55, 2.14
round_2	household_size	2	1.22	0.65, 2.13
round_2	household_size	3	1.38	0.61, 2.73
round_2	household_size	4	1.39	0.64, 2.72
round_2	household_size	5	1.92	0.75, 4.17
round_2	household_size	6	1.84	0.59, 4.49
round_2	zip	94530	0.68	0.14, 1.63
round_2	zip	94547	2.31	0.64, 6.44
round_2	zip	94564	2.16	0.54, 6.28
round_2	zip	94601	1.8	0.32, 5.19
round_2	zip	94602	0.96	0.24, 2.43
round_2	zip	94603	2.09	0.21, 7.39
round_2	zip	94605	2.15	0.67, 5.68
round_2	zip	94606	1.23	0.3, 3.17
round_2	zip	94607	0.89	0.13, 2.57
round_2	zip	94608	0.86	0.22, 2.06
round_2	zip	94609	0.8	0.17, 2.02
round_2	zip	94610	1.31	0.51, 2.82
round_2	zip	94611	0.96	0.36, 1.99
round_2	zip	94612	0.97	0.17, 2.74
round_2	zip	94618	1.04	0.28, 2.56
round_2	zip	94619	1.16	0.31, 2.84
round_2	zip	94621	2.19	0.22, 7.97
round_2	zip	94702	1.13	0.34, 2.9
round_2	zip	94703	1.08	0.4, 2.35
round_2	zip	94704	0.8	0.13, 2.24
round_2	zip	94705	0.5	0.07, 1.31
round_2	zip	94706	1	0.32, 2.32
round_2	zip	94707	0.94	0.27, 2.34
round_2	zip	94708	0.89	0.25, 2.26
round_2	zip	94709	0.74	0.16, 1.84
round_2	zip	94710	1.1	0.26, 2.78
round_2	zip	94801	1.87	0.29, 5.62
round_2	zip	94803	1.66	0.49, 4.25
round_2	zip	94804	1.16	0.23, 3.17
round_2	zip	94805	1.31	0.32, 3.45
round_2	zip	94806	2.03	0.47, 5.46
round_3	region	p_avg	2.18	1.48, 3.17
round_3	sex	M	2.09	1.29, 3.2
round_3	sex	F	2.28	1.53, 3.34
round_3	age	[18,30)	2.02	0.87, 3.86
round_3	age	[30,45)	2.39	1.48, 3.65
round_3	age	[45,65)	1.68	1.01, 2.66
round_3	age	[65,75)	2.55	1.47, 4.09
round_3	age	[75,)	3.63	1.67, 6.63
round_3	race/ethnicity	Two more more	1.86	0.92, 3.24
round_3	race/ethnicity	Asian or Pacific Islander	2.01	1.08, 3.38
round_3	race/ethnicity	American Indian, Alaskan Native or Other	2.25	0.94, 4.47
round_3	race/ethnicity	Hispanic	2.63	1.24, 4.82
round_3	race/ethnicity	African-American or Black	2.4	1.08, 4.58
round_3	race/ethnicity	non-White	2.32	1.4, 3.68
round_3	income	<$100K	2.31	1.44, 3.59
round_3	income	>=$100K	1.97	1.41, 2.73
round_3	education	<college	2.47	1.34, 4.12
round_3	education	>=college	1.87	1.38, 2.49
round_3	household_size	1	2.04	1.29, 3.08
round_3	household_size	2	2.17	1.45, 3.19
round_3	household_size	3	2.14	1.24, 3.47
round_3	household_size	4	2.05	1.25, 3.24
round_3	household_size	5	2.59	1.35, 4.58
round_3	household_size	6	2.52	1.12, 4.87
round_3	zip	94530	1.6	0.76, 2.71
round_3	zip	94547	2.29	1.09, 4.61
round_3	zip	94564	2.38	1.1, 4.69
round_3	zip	94601	2.64	0.96, 5.47
round_3	zip	94602	1.79	0.91, 3.02
round_3	zip	94603	2.95	0.89, 6.82
round_3	zip	94605	2.67	1.34, 5.14
round_3	zip	94606	2.05	1, 3.66
round_3	zip	94607	1.66	0.66, 3.14
round_3	zip	94608	1.75	0.88, 2.97
round_3	zip	94609	1.85	0.96, 3.21
round_3	zip	94610	2.01	1.14, 3.33
round_3	zip	94611	2.01	1.16, 3.29
round_3	zip	94612	1.73	0.69, 3.31
round_3	zip	94618	1.74	0.78, 3.24
round_3	zip	94619	1.92	0.96, 3.3
round_3	zip	94621	2.96	0.87, 6.99
round_3	zip	94702	1.68	0.86, 2.81
round_3	zip	94703	1.86	1.06, 2.98
round_3	zip	94704	1.43	0.54, 2.84
round_3	zip	94705	1.31	0.51, 2.4
round_3	zip	94706	2.04	1.15, 3.46
round_3	zip	94707	1.85	0.9, 3.34
round_3	zip	94708	2.2	1.09, 4.14
round_3	zip	94709	1.6	0.71, 2.86
round_3	zip	94710	2.1	1.06, 3.7
round_3	zip	94801	3.42	1.26, 7.26
round_3	zip	94803	2.26	1.15, 4.05
round_3	zip	94804	2.22	0.98, 4.1
round_3	zip	94805	2.24	1.06, 4.06
round_3	zip	94806	2.86	1.18, 5.78
round_3_spike	region	p_avg	21.64	19.12, 24.34
round_3_spike	sex	M	17.59	15.1, 20.32
round_3_spike	sex	F	25.42	22.48, 28.53
round_3_spike	age	[18,30)	15.04	10.92, 19.81
round_3_spike	age	[30,45)	16.53	13.84, 19.57
round_3_spike	age	[45,65)	16.6	13.99, 19.61
round_3_spike	age	[65,75)	45.74	40.72, 50.75
round_3_spike	age	[75,)	54.01	46.12, 61.79
round_3_spike	race/ethnicity	Two more more	15.74	11.85, 19.94
round_3_spike	race/ethnicity	Asian or Pacific Islander	21.34	17.24, 26.13
round_3_spike	race/ethnicity	American Indian, Alaskan Native or Other	18.87	12.32, 25.95
round_3_spike	race/ethnicity	Hispanic	18.64	13.74, 24.4
round_3_spike	race/ethnicity	African-American or Black	19.69	13.47, 26.13
round_3_spike	race/ethnicity	non-White	19.6	16.16, 23.33
round_3_spike	income	<$100K	20.73	17.59, 24.17
round_3_spike	income	>=$100K	23.18	21.1, 25.32
round_3_spike	education	<college	19.33	15.09, 23.92
round_3_spike	education	>=college	24.26	22.32, 26.29
round_3_spike	household_size	1	23.68	20.58, 26.91
round_3_spike	household_size	2	24.44	21.8, 27.14
round_3_spike	household_size	3	18.54	15.54, 22.14
round_3_spike	household_size	4	20.18	16.98, 23.78
round_3_spike	household_size	5	19.83	15.55, 24.72
round_3_spike	household_size	6	19.53	14.51, 25.68
round_3_spike	zip	94530	27	23.09, 31.42
round_3_spike	zip	94547	24.29	19.08, 31.07
round_3_spike	zip	94564	25.8	20.55, 32.39
round_3_spike	zip	94601	19.21	13.73, 25.74
round_3_spike	zip	94602	21.2	17.41, 25.06
round_3_spike	zip	94603	18.81	12.14, 27.1
round_3_spike	zip	94605	21.17	16.26, 26.69
round_3_spike	zip	94606	20	15.49, 24.85
round_3_spike	zip	94607	19.54	14.95, 24.47
round_3_spike	zip	94608	20.93	17.22, 25.11
round_3_spike	zip	94609	16.99	13.07, 20.89
round_3_spike	zip	94610	24.05	20.5, 28.09
round_3_spike	zip	94611	26.58	23.14, 30.28
round_3_spike	zip	94612	20.01	14.96, 25.12
round_3_spike	zip	94618	27.12	22.37, 32.44
round_3_spike	zip	94619	24.84	20.68, 29.88
round_3_spike	zip	94621	17.76	11.15, 25.76
round_3_spike	zip	94702	24.33	20.77, 28.43
round_3_spike	zip	94703	20.14	16.88, 23.49
round_3_spike	zip	94704	15.86	11.42, 20.78
round_3_spike	zip	94705	26.17	21.71, 30.98
round_3_spike	zip	94706	21.88	18.34, 25.54
round_3_spike	zip	94707	32.34	27.51, 37.73
round_3_spike	zip	94708	30.33	25.53, 35.33
round_3_spike	zip	94709	20.6	16.29, 25.03
round_3_spike	zip	94710	21.48	17.32, 26.45
round_3_spike	zip	94801	21.95	15.73, 29.43
round_3_spike	zip	94803	24.2	19.9, 28.99
round_3_spike	zip	94804	17.85	13.46, 22.68
round_3_spike	zip	94805	21	16.55, 25.84
round_3_spike	zip	94806	19.9	14.66, 26.01
Abbreviations: Prev, Prevalance; CI, credible interval
a Prevalance and 95% CIs estimated with MRP models, see supplemenetal methods for details. Mean and 2.5% and 97.5 quantiles of posterior distributions are the point estimates and 95% CIs, respectively

## Sheet: Tab B
Round	Variable	Category	Preva	95% CIa
round_1	region	p_avg	0.68	0.04, 2
round_1	sex	M	0.67	0.04, 2.07
round_1	sex	F	0.7	0.04, 2.07
round_1	age	[18,30)	1.07	0.02, 4.15
round_1	age	[30,45)	0.9	0.03, 2.75
round_1	age	[45,65)	0.31	0.01, 1.13
round_1	age	[65,75)	0.38	0.01, 1.68
round_1	age	[75,)	0.47	0.01, 2.39
round_1	race/ethnicity	Two more more	0.68	0.03, 2.33
round_1	race/ethnicity	Asian or Pacific Islander	0.57	0.03, 2.03
round_1	race/ethnicity	American Indian, Alaskan Native or Other	0.76	0.03, 2.97
round_1	race/ethnicity	Hispanic	1.03	0.02, 4.13
round_1	race/ethnicity	African-American or Black	0.92	0.03, 3.56
round_1	race/ethnicity	non-White	0.83	0.04, 2.65
round_1	income	<$100K	0.79	0.04, 2.53
round_1	income	>=$100K	0.5	0.04, 1.38
round_1	education	<college	0.93	0.04, 3.16
round_1	education	>=college	0.4	0.03, 1.03
round_1	household_size	1	0.39	0.02, 1.28
round_1	household_size	2	0.6	0.03, 1.89
round_1	household_size	3	0.63	0.03, 2.2
round_1	household_size	4	0.6	0.03, 2.12
round_1	household_size	5	1.39	0.03, 5.33
round_1	household_size	6	1.07	0.03, 4.56
round_1	zip	94530	0.27	0, 1.18
round_1	zip	94547	0.61	0, 3.46
round_1	zip	94564	0.5	0, 2.54
round_1	zip	94601	0.85	0, 4.28
round_1	zip	94602	0.36	0, 1.73
round_1	zip	94603	1.3	0, 7.88
round_1	zip	94605	1.7	0.01, 7.82
round_1	zip	94606	0.57	0, 2.68
round_1	zip	94607	0.34	0, 1.7
round_1	zip	94608	0.3	0, 1.34
round_1	zip	94609	0.33	0, 1.46
round_1	zip	94610	0.42	0, 1.96
round_1	zip	94611	0.35	0, 1.47
round_1	zip	94612	0.4	0, 2.16
round_1	zip	94618	0.41	0, 2.2
round_1	zip	94619	0.45	0, 2.04
round_1	zip	94621	1.31	0, 8.03
round_1	zip	94702	0.41	0, 1.86
round_1	zip	94703	0.28	0, 1.19
round_1	zip	94704	0.36	0, 1.87
round_1	zip	94705	0.2	0, 1.01
round_1	zip	94706	0.48	0, 2.15
round_1	zip	94707	0.31	0, 1.58
round_1	zip	94708	0.31	0, 1.67
round_1	zip	94709	0.36	0, 1.63
round_1	zip	94710	0.45	0, 1.98
round_1	zip	94801	1.18	0, 6.04
round_1	zip	94803	0.64	0, 3.1
round_1	zip	94804	0.49	0, 2.4
round_1	zip	94805	0.41	0, 1.99
round_1	zip	94806	1.66	0, 7.67
round_2	region	p_avg	0.83	0.2, 2
round_2	sex	M	0.83	0.18, 2.11
round_2	sex	F	0.83	0.19, 2.04
round_2	age	[18,30)	1.07	0.08, 3.55
round_2	age	[30,45)	0.97	0.17, 2.51
round_2	age	[45,65)	0.6	0.13, 1.57
round_2	age	[65,75)	0.46	0.04, 1.59
round_2	age	[75,)	0.92	0.08, 3.15
round_2	race/ethnicity	Two more more	0.85	0.1, 2.52
round_2	race/ethnicity	Asian or Pacific Islander	0.69	0.09, 2.08
round_2	race/ethnicity	American Indian, Alaskan Native or Other	1.25	0.17, 4.21
round_2	race/ethnicity	Hispanic	0.99	0.08, 3.43
round_2	race/ethnicity	African-American or Black	1.35	0.15, 4.53
round_2	race/ethnicity	non-White	0.99	0.18, 2.63
round_2	income	<$100K	0.93	0.18, 2.47
round_2	income	>=$100K	0.65	0.19, 1.43
round_2	education	<college	1.11	0.17, 3.14
round_2	education	>=college	0.51	0.16, 1.05
round_2	household_size	1	0.65	0.13, 1.7
round_2	household_size	2	0.69	0.14, 1.7
round_2	household_size	3	0.84	0.15, 2.37
round_2	household_size	4	0.89	0.2, 2.36
round_2	household_size	5	1.24	0.17, 3.84
round_2	household_size	6	1.18	0.13, 4.14
round_2	zip	94530	0.37	0.02, 1.26
round_2	zip	94547	1.5	0.06, 6.44
round_2	zip	94564	1.33	0.04, 5.88
round_2	zip	94601	1.03	0.02, 4.47
round_2	zip	94602	0.49	0.02, 1.88
round_2	zip	94603	1.28	0.01, 6.63
round_2	zip	94605	1.75	0.14, 6.57
round_2	zip	94606	0.7	0.04, 2.62
round_2	zip	94607	0.5	0.01, 2.08
round_2	zip	94608	0.46	0.02, 1.63
round_2	zip	94609	0.47	0.03, 1.7
round_2	zip	94610	0.87	0.11, 2.8
round_2	zip	94611	0.69	0.13, 1.87
round_2	zip	94612	0.53	0.01, 2.28
round_2	zip	94618	0.45	0.01, 1.71
round_2	zip	94619	0.62	0.03, 2.22
round_2	zip	94621	1.34	0.01, 7.22
round_2	zip	94702	0.63	0.03, 2.49
round_2	zip	94703	0.58	0.07, 1.85
round_2	zip	94704	0.47	0.01, 1.9
round_2	zip	94705	0.27	0.01, 0.99
round_2	zip	94706	0.52	0.03, 1.84
round_2	zip	94707	0.64	0.07, 2.2
round_2	zip	94708	0.43	0.03, 1.6
round_2	zip	94709	0.43	0.02, 1.53
round_2	zip	94710	0.64	0.04, 2.3
round_2	zip	94801	1.05	0.02, 4.76
round_2	zip	94803	0.89	0.05, 3.46
round_2	zip	94804	0.59	0.02, 2.42
round_2	zip	94805	0.8	0.06, 3.04
round_2	zip	94806	1.24	0.03, 5.16
round_3	region	p_avg	2.19	1.49, 3.17
round_3	sex	M	2.09	1.31, 3.2
round_3	sex	F	2.28	1.53, 3.34
round_3	age	[18,30)	2.04	0.86, 3.86
round_3	age	[30,45)	2.39	1.48, 3.65
round_3	age	[45,65)	1.69	1.01, 2.66
round_3	age	[65,75)	2.55	1.47, 4.09
round_3	age	[75,)	3.65	1.67, 6.69
round_3	race/ethnicity	Two more more	1.88	0.93, 3.27
round_3	race/ethnicity	Asian or Pacific Islander	2.04	1.1, 3.46
round_3	race/ethnicity	American Indian, Alaskan Native or Other	2.28	0.95, 4.59
round_3	race/ethnicity	Hispanic	2.64	1.26, 4.84
round_3	race/ethnicity	African-American or Black	2.41	1.07, 4.61
round_3	race/ethnicity	non-White	2.34	1.41, 3.69
round_3	income	<$100K	2.32	1.44, 3.59
round_3	income	>=$100K	1.97	1.41, 2.74
round_3	education	<college	2.48	1.35, 4.14
round_3	education	>=college	1.87	1.38, 2.5
round_3	household_size	1	2.06	1.29, 3.09
round_3	household_size	2	2.19	1.47, 3.21
round_3	household_size	3	2.17	1.26, 3.54
round_3	household_size	4	2.04	1.24, 3.21
round_3	household_size	5	2.57	1.34, 4.54
round_3	household_size	6	2.5	1.11, 4.84
round_3	zip	94530	1.63	0.78, 2.71
round_3	zip	94547	2.29	1.1, 4.58
round_3	zip	94564	2.38	1.14, 4.66
round_3	zip	94601	2.65	0.98, 5.4
round_3	zip	94602	1.8	0.92, 3.03
round_3	zip	94603	2.96	0.9, 6.8
round_3	zip	94605	2.66	1.34, 5.1
round_3	zip	94606	2.07	1.02, 3.67
round_3	zip	94607	1.68	0.68, 3.15
round_3	zip	94608	1.76	0.9, 2.97
round_3	zip	94609	1.86	0.97, 3.18
round_3	zip	94610	1.99	1.15, 3.27
round_3	zip	94611	2	1.16, 3.26
round_3	zip	94612	1.76	0.71, 3.31
round_3	zip	94618	1.75	0.79, 3.23
round_3	zip	94619	1.94	0.98, 3.31
round_3	zip	94621	2.97	0.88, 6.96
round_3	zip	94702	1.7	0.88, 2.79
round_3	zip	94703	1.85	1.08, 2.97
round_3	zip	94704	1.46	0.54, 2.86
round_3	zip	94705	1.34	0.52, 2.41
round_3	zip	94706	2.03	1.17, 3.43
round_3	zip	94707	1.84	0.91, 3.27
round_3	zip	94708	2.15	1.1, 4.05
round_3	zip	94709	1.62	0.74, 2.87
round_3	zip	94710	2.1	1.09, 3.66
round_3	zip	94801	3.41	1.3, 7.2
round_3	zip	94803	2.28	1.18, 4.02
round_3	zip	94804	2.25	1.01, 4.15
round_3	zip	94805	2.25	1.07, 4.04
round_3	zip	94806	2.85	1.2, 5.68
round_3_spike_noNC	region	avg	27.56	22.84, 33.55
round_3_spike_noNC	sex	sex	22.12	17.97, 27.31
round_3_spike_noNC	sex	sex	32.64	26.99, 39.75
round_3_spike_noNC	age	age	18.36	12.9, 25.15
round_3_spike_noNC	age	age	20.86	16.59, 26.26
round_3_spike_noNC	age	age	21.04	16.79, 26.52
round_3_spike_noNC	age	age	59.6	49.23, 72.89
round_3_spike_noNC	age	age	70.88	56.56, 87.76
round_3_spike_noNC	race/ethnicity	race_eth	32.44	27.52, 38.65
round_3_spike_noNC	race/ethnicity	race_eth	20	14.55, 26.54
round_3_spike_noNC	race/ethnicity	race_eth	27.27	21.11, 34.97
round_3_spike_noNC	race/ethnicity	race_eth	24.04	15.3, 34.19
round_3_spike_noNC	race/ethnicity	race_eth	22.92	16.3, 31.34
round_3_spike_noNC	race/ethnicity	race_eth	25.67	16.75, 35.85
round_3_spike_noNC	income	inc	26.32	21.14, 32.8
round_3_spike_noNC	income	inc	29.67	25.1, 35.47
round_3_spike_noNC	education	edu	24.16	18.09, 31.63
round_3_spike_noNC	education	edu	31.4	26.64, 37.52
round_3_spike_noNC	household_size	hh	30.9	25.01, 38.2
round_3_spike_noNC	household_size	hh	31.83	26.44, 38.66
round_3_spike_noNC	household_size	hh	23.92	18.96, 30.27
round_3_spike_noNC	household_size	hh	24.56	19.77, 30.55
round_3_spike_noNC	household_size	hh	24	18.14, 31.43
round_3_spike_noNC	household_size	hh	23.45	16.74, 32.14
round_3_spike_noNC	zip	zip	34.12	27.74, 41.78
round_3_spike_noNC	zip	zip	31.74	23.38, 43.24
round_3_spike_noNC	zip	zip	33.12	25.07, 43.57
round_3_spike_noNC	zip	zip	24.35	16.55, 34.53
round_3_spike_noNC	zip	zip	26.79	20.92, 33.77
round_3_spike_noNC	zip	zip	23.69	14.46, 36.13
round_3_spike_noNC	zip	zip	27.79	20.14, 37.67
round_3_spike_noNC	zip	zip	25.29	18.72, 33.21
round_3_spike_noNC	zip	zip	24.74	18.16, 32.59
round_3_spike_noNC	zip	zip	26.98	20.98, 34.51
round_3_spike_noNC	zip	zip	21.11	15.6, 27.4
round_3_spike_noNC	zip	zip	30.71	24.76, 38.13
round_3_spike_noNC	zip	zip	34.83	28.19, 43.21
round_3_spike_noNC	zip	zip	25.62	18.39, 33.94
round_3_spike_noNC	zip	zip	35.19	27.5, 44.67
round_3_spike_noNC	zip	zip	32.64	25.34, 42.14
round_3_spike_noNC	zip	zip	21.85	12.89, 33.59
round_3_spike_noNC	zip	zip	30.83	24.91, 38.11
round_3_spike_noNC	zip	zip	25.38	20.26, 31.48
round_3_spike_noNC	zip	zip	19.16	13.12, 26.3
round_3_spike_noNC	zip	zip	33.3	26.39, 41.78
round_3_spike_noNC	zip	zip	27.63	22.04, 34.35
round_3_spike_noNC	zip	zip	41.96	33.75, 51.95
round_3_spike_noNC	zip	zip	39.02	31.28, 48.24
round_3_spike_noNC	zip	zip	26.04	19.57, 33.62
round_3_spike_noNC	zip	zip	28.16	21.29, 37.42
round_3_spike_noNC	zip	zip	27.98	19.1, 39.64
round_3_spike_noNC	zip	zip	31.4	24.34, 40.36
round_3_spike_noNC	zip	zip	21.92	15.85, 29.37
round_3_spike_noNC	zip	zip	26.37	19.81, 34.41
round_3_spike_noNC	zip	zip	24.97	17.57, 34.52
Abbreviations: Prev, Prevalance; CI, credible interval
a Prevalance and 95% CIs estimated with MRP models, see supplemenetal methods for details. Mean and 2.5% and 97.5 quantiles of posterior distributions are the point estimates and 95% CIs, respectively
round_3_spike_noNC are the seroprevlanece estiamtes for COVID-19 vaccination antibody prevalence which was defined as tested postiive for antibodies to SARS-CoV-2 spike protein (Ortho S + ELISA S) and testing negative for antibodies to SARS-CoV-2 nucleocapsid protein (Roche NC)

## Sheet: Tab C
Round	Variable	Category	Prev	95% CI
round_1	region	p_avg	1.11	0.39, 2.4
round_1	sex	M	0.82	0.22, 2.06
round_1	sex	F	1.37	0.48, 2.98
round_1	age	[18,30)	0.98	0.15, 3
round_1	age	[30,45)	0.99	0.25, 2.47
round_1	age	[45,65)	1.29	0.32, 3.28
round_1	age	[65,75)	0.6	0.05, 2.1
round_1	age	[75,)	2.09	0.16, 7.81
round_1	race/ethnicity	Two more more	1.29	0.31, 3.36
round_1	race/ethnicity	Asian or Pacific Islander	1.25	0.29, 3.37
round_1	race/ethnicity	American Indian, Alaskan Native or Other	1.19	0.16, 3.99
round_1	race/ethnicity	Hispanic	1.08	0.18, 3.45
round_1	race/ethnicity	African-American or Black	1.39	0.22, 4.47
round_1	race/ethnicity	non-White	1.23	0.35, 3.02
round_1	income	<$100K	1.14	0.33, 2.77
round_1	income	>=$100K	1.05	0.37, 2.2
round_1	education	<college	1.12	0.17, 3.15
round_1	education	>=college	1.1	0.44, 2.18
round_1	household_size	1	1.5	0.45, 3.59
round_1	household_size	2	1.05	0.23, 2.47
round_1	household_size	3	1.3	0.29, 3.38
round_1	household_size	4	1	0.25, 2.58
round_1	household_size	5	0.77	0.1, 2.49
round_1	household_size	6	0.9	0.1, 3.34
round_1	zip	94530	0.92	0.11, 2.7
round_1	zip	94547	1.1	0.09, 3.87
round_1	zip	94564	1.14	0.12, 4.03
round_1	zip	94601	1.25	0.11, 4.71
round_1	zip	94602	0.94	0.14, 2.67
round_1	zip	94603	1.3	0.05, 5.87
round_1	zip	94605	1.03	0.12, 3.32
round_1	zip	94606	0.96	0.12, 2.87
round_1	zip	94607	1.37	0.21, 4.62
round_1	zip	94608	0.89	0.12, 2.52
round_1	zip	94609	1.35	0.31, 3.93
round_1	zip	94610	1.11	0.23, 3.12
round_1	zip	94611	1.04	0.18, 3
round_1	zip	94612	1.09	0.09, 3.69
round_1	zip	94618	1.68	0.2, 7.04
round_1	zip	94619	1.01	0.12, 2.99
round_1	zip	94621	1.39	0.06, 6.54
round_1	zip	94702	1.14	0.25, 3.12
round_1	zip	94703	1.04	0.23, 2.75
round_1	zip	94704	0.91	0.1, 2.99
round_1	zip	94705	0.9	0.08, 2.97
round_1	zip	94706	0.91	0.13, 2.56
round_1	zip	94707	0.92	0.11, 3.06
round_1	zip	94708	0.91	0.1, 2.99
round_1	zip	94709	0.85	0.11, 2.58
round_1	zip	94710	0.93	0.12, 2.68
round_1	zip	94801	1.18	0.05, 5.11
round_1	zip	94803	0.97	0.11, 2.93
round_1	zip	94804	1	0.1, 3.34
round_1	zip	94805	0.96	0.11, 3.03
round_1	zip	94806	1.41	0.13, 5.31
round_2	region	p_avg	1.29	0.55, 2.71
round_2	sex	M	1.43	0.53, 3.2
round_2	sex	F	1.17	0.48, 2.5
round_2	age	[18,30)	1.21	0.2, 3.66
round_2	age	[30,45)	1.26	0.43, 2.93
round_2	age	[45,65)	1.45	0.5, 3.37
round_2	age	[65,75)	1.04	0.22, 2.81
round_2	age	[75,)	1.45	0.18, 4.72
round_2	race/ethnicity	Two more more	1.22	0.29, 3.15
round_2	race/ethnicity	Asian or Pacific Islander	1.1	0.24, 2.84
round_2	race/ethnicity	American Indian, Alaskan Native or Other	2.08	0.46, 6.18
round_2	race/ethnicity	Hispanic	1.84	0.39, 5.64
round_2	race/ethnicity	African-American or Black	1.33	0.2, 4.15
round_2	race/ethnicity	non-White	1.43	0.47, 3.47
round_2	income	<$100K	1.38	0.49, 3.27
round_2	income	>=$100K	1.14	0.53, 2.15
round_2	education	<college	1.52	0.39, 3.98
round_2	education	>=college	1.04	0.53, 1.81
round_2	household_size	1	1.34	0.5, 2.99
round_2	household_size	2	1.14	0.47, 2.27
round_2	household_size	3	1.35	0.44, 3.29
round_2	household_size	4	1.33	0.46, 3.28
round_2	household_size	5	1.44	0.37, 4.16
round_2	household_size	6	1.63	0.29, 5.43
round_2	zip	94530	0.86	0.12, 2.37
round_2	zip	94547	2.72	0.46, 10.47
round_2	zip	94564	1.33	0.16, 4.44
round_2	zip	94601	1.85	0.16, 7.17
round_2	zip	94602	0.85	0.1, 2.42
round_2	zip	94603	1.59	0.05, 7.62
round_2	zip	94605	1.59	0.27, 5.36
round_2	zip	94606	1.33	0.26, 3.98
round_2	zip	94607	1.05	0.12, 3.39
round_2	zip	94608	0.81	0.09, 2.34
round_2	zip	94609	1.11	0.21, 3.1
round_2	zip	94610	1.25	0.3, 3.25
round_2	zip	94611	1.26	0.34, 3.13
round_2	zip	94612	1.85	0.33, 6.04
round_2	zip	94618	1.36	0.2, 4.34
round_2	zip	94619	1.09	0.17, 3.12
round_2	zip	94621	1.59	0.05, 7.74
round_2	zip	94702	0.83	0.13, 2.24
round_2	zip	94703	0.92	0.18, 2.41
round_2	zip	94704	0.88	0.09, 2.96
round_2	zip	94705	0.79	0.09, 2.38
round_2	zip	94706	1.17	0.25, 3.28
round_2	zip	94707	0.85	0.11, 2.56
round_2	zip	94708	0.84	0.1, 2.55
round_2	zip	94709	1.35	0.26, 4.13
round_2	zip	94710	1.77	0.38, 5.5
round_2	zip	94801	1.63	0.08, 7.15
round_2	zip	94803	1.55	0.31, 4.76
round_2	zip	94804	1.05	0.08, 3.84
round_2	zip	94805	1.39	0.18, 4.73
round_2	zip	94806	1.18	0.06, 4.86
round_3	region	p_avg	4.58	2.56, 7.64
round_3	sex	M	5.16	2.67, 8.9
round_3	sex	F	4.04	2.18, 6.93
round_3	age	[18,30)	7.52	3.15, 14.36
round_3	age	[30,45)	3.01	1.38, 5.6
round_3	age	[45,65)	4.98	2.59, 8.6
round_3	age	[65,75)	2.56	0.82, 5.64
round_3	age	[75,)	2.06	0.24, 6.82
round_3	race/ethnicity	Two more more	3.75	0.91, 9.68
round_3	race/ethnicity	Asian or Pacific Islander	5.41	2.25, 11.18
round_3	race/ethnicity	American Indian, Alaskan Native or Other	3.41	0.47, 10.39
round_3	race/ethnicity	Hispanic	8.55	3.18, 17.54
round_3	race/ethnicity	African-American or Black	3.2	0.41, 9.67
round_3	race/ethnicity	non-White	5.79	2.88, 10.35
round_3	income	<$100K	5.13	2.56, 9.15
round_3	income	>=$100K	3.65	2.25, 5.73
round_3	education	<college	5.79	2.4, 11.24
round_3	education	>=college	3.22	2.11, 4.68
round_3	household_size	1	3.6	1.88, 6.34
round_3	household_size	2	3.75	2.15, 6.16
round_3	household_size	3	4.97	2.34, 8.97
round_3	household_size	4	4.85	2.22, 9.1
round_3	household_size	5	6.42	2.45, 13.18
round_3	household_size	6	6.48	2.06, 14.52
round_3	zip	94530	2.54	0.71, 5.48
round_3	zip	94547	4.72	1.35, 11.83
round_3	zip	94564	4.89	1.5, 11.89
round_3	zip	94601	5.44	1.07, 14.27
round_3	zip	94602	3.81	1.48, 7.73
round_3	zip	94603	6.37	0.88, 19.36
round_3	zip	94605	4.75	1.59, 11.27
round_3	zip	94606	3.83	1.16, 8.51
round_3	zip	94607	4.3	1.42, 9.96
round_3	zip	94608	3.64	1.41, 7.37
round_3	zip	94609	3.4	1.26, 7.09
round_3	zip	94610	2.68	0.92, 5.43
round_3	zip	94611	3.85	1.78, 7.14
round_3	zip	94612	2.86	0.62, 6.89
round_3	zip	94618	3.85	1.22, 9.08
round_3	zip	94619	4.65	1.68, 10.22
round_3	zip	94621	6.6	0.92, 20.2
round_3	zip	94702	3.11	1.25, 6.07
round_3	zip	94703	3.66	1.57, 6.88
round_3	zip	94704	4.64	1.19, 10.66
round_3	zip	94705	2.35	0.65, 5.23
round_3	zip	94706	5.19	2.38, 9.84
round_3	zip	94707	1.99	0.53, 4.66
round_3	zip	94708	3.33	1.05, 8.29
round_3	zip	94709	3.76	1.07, 8.17
round_3	zip	94710	3.84	1.15, 8.62
round_3	zip	94801	7.97	1.57, 21.39
round_3	zip	94803	4.62	1.5, 10.63
round_3	zip	94804	4.83	1.4, 11.09
round_3	zip	94805	3.74	0.9, 8.92
round_3	zip	94806	7.43	2.1, 16.81
Abbreviations: Prev, Prevalance; CI, credible interval
a Prevalance and 95% CIs estimated with MRP models, see supplemenetal methods for details. Mean and 2.5% and 97.5 quantiles of posterior distributions are the point estimates and 95% CIs, respectively

## Sheet: Tab D
Round	Variable	Category	Preva	95% CIa
round_1	region	p_avg	0.59	0.26, 1.19
round_1	sex	M	0.55	0.2, 1.21
round_1	sex	F	0.64	0.27, 1.3
round_1	age	[18,30)	0.92	0.21, 2.4
round_1	age	[30,45)	0.69	0.26, 1.47
round_1	age	[45,65)	0.39	0.13, 0.9
round_1	age	[65,75)	0.24	0.04, 0.69
round_1	age	[75,)	0.46	0.05, 1.59
round_1	race/ethnicity	Two more more	0.59	0.18, 1.39
round_1	race/ethnicity	Asian or Pacific Islander	0.59	0.2, 1.36
round_1	race/ethnicity	American Indian, Alaskan Native or Other	0.56	0.12, 1.59
round_1	race/ethnicity	Hispanic	0.83	0.19, 2.36
round_1	race/ethnicity	African-American or Black	0.62	0.14, 1.76
round_1	race/ethnicity	non-White	0.68	0.25, 1.54
round_1	income	<$100K	0.63	0.22, 1.41
round_1	income	>=$100K	0.54	0.27, 0.99
round_1	education	<college	0.71	0.2, 1.76
round_1	education	>=college	0.47	0.24, 0.81
round_1	household_size	1	0.43	0.13, 0.94
round_1	household_size	2	0.46	0.18, 0.93
round_1	household_size	3	0.53	0.15, 1.24
round_1	household_size	4	0.74	0.28, 1.69
round_1	household_size	5	0.93	0.27, 2.44
round_1	household_size	6	0.97	0.19, 2.9
round_1	zip	94530	0.44	0.12, 1.06
round_1	zip	94547	0.55	0.12, 1.61
round_1	zip	94564	0.51	0.1, 1.4
round_1	zip	94601	0.97	0.14, 3.27
round_1	zip	94602	0.4	0.09, 0.95
round_1	zip	94603	0.89	0.08, 3.39
round_1	zip	94605	0.56	0.14, 1.57
round_1	zip	94606	0.5	0.11, 1.29
round_1	zip	94607	0.64	0.17, 1.76
round_1	zip	94608	0.4	0.09, 0.97
round_1	zip	94609	0.6	0.18, 1.47
round_1	zip	94610	0.44	0.12, 1.01
round_1	zip	94611	0.43	0.13, 1.02
round_1	zip	94612	0.53	0.12, 1.54
round_1	zip	94618	0.36	0.05, 0.99
round_1	zip	94619	0.62	0.19, 1.61
round_1	zip	94621	0.87	0.07, 3.38
round_1	zip	94702	0.38	0.1, 0.9
round_1	zip	94703	0.44	0.12, 1
round_1	zip	94704	0.72	0.15, 2.08
round_1	zip	94705	0.39	0.08, 1.05
round_1	zip	94706	0.5	0.15, 1.14
round_1	zip	94707	0.34	0.07, 0.88
round_1	zip	94708	0.44	0.11, 1.25
round_1	zip	94709	0.57	0.14, 1.54
round_1	zip	94710	0.62	0.18, 1.61
round_1	zip	94801	0.94	0.11, 3.36
round_1	zip	94803	0.48	0.12, 1.24
round_1	zip	94804	0.56	0.1, 1.62
round_1	zip	94805	0.54	0.11, 1.46
round_1	zip	94806	0.79	0.12, 2.52
round_2	region	p_avg	0.64	0.17, 1.75
round_2	sex	M	0.69	0.16, 1.98
round_2	sex	F	0.6	0.15, 1.67
round_2	age	[18,30)	0.61	0.05, 2.46
round_2	age	[30,45)	0.97	0.2, 2.92
round_2	age	[45,65)	0.51	0.11, 1.58
round_2	age	[65,75)	0.34	0.04, 1.22
round_2	age	[75,)	0.37	0.02, 1.71
round_2	race/ethnicity	Two more more	0.35	0.04, 1.19
round_2	race/ethnicity	Asian or Pacific Islander	0.43	0.07, 1.4
round_2	race/ethnicity	American Indian, Alaskan Native or Other	0.58	0.05, 2.22
round_2	race/ethnicity	Hispanic	1.41	0.18, 4.93
round_2	race/ethnicity	African-American or Black	0.61	0.05, 2.39
round_2	race/ethnicity	non-White	0.82	0.17, 2.42
round_2	income	<$100K	0.78	0.17, 2.28
round_2	income	>=$100K	0.41	0.14, 1.01
round_2	education	<college	1	0.19, 3.04
round_2	education	>=college	0.24	0.09, 0.51
round_2	household_size	1	0.42	0.09, 1.21
round_2	household_size	2	0.42	0.12, 1.09
round_2	household_size	3	0.61	0.13, 1.85
round_2	household_size	4	0.68	0.13, 2.16
round_2	household_size	5	1.27	0.18, 4.43
round_2	household_size	6	1.48	0.16, 5.58
round_2	zip	94530	0.23	0.03, 0.74
round_2	zip	94547	0.3	0.02, 1.15
round_2	zip	94564	0.37	0.02, 1.33
round_2	zip	94601	1.37	0.12, 5.45
round_2	zip	94602	0.42	0.08, 1.34
round_2	zip	94603	2.62	0.15, 12.35
round_2	zip	94605	0.43	0.04, 1.55
round_2	zip	94606	0.38	0.04, 1.29
round_2	zip	94607	0.47	0.06, 1.79
round_2	zip	94608	0.35	0.06, 1.14
round_2	zip	94609	0.3	0.04, 0.96
round_2	zip	94610	0.23	0.03, 0.71
round_2	zip	94611	0.22	0.03, 0.69
round_2	zip	94612	0.31	0.02, 1.21
round_2	zip	94618	0.17	0.01, 0.64
round_2	zip	94619	0.29	0.02, 0.97
round_2	zip	94621	1.82	0.09, 8.38
round_2	zip	94702	0.3	0.05, 0.92
round_2	zip	94703	0.3	0.06, 0.93
round_2	zip	94704	0.38	0.04, 1.65
round_2	zip	94705	0.19	0.02, 0.67
round_2	zip	94706	0.25	0.03, 0.75
round_2	zip	94707	0.16	0.02, 0.53
round_2	zip	94708	0.16	0.02, 0.53
round_2	zip	94709	0.2	0.02, 0.68
round_2	zip	94710	0.35	0.04, 1.17
round_2	zip	94801	1.3	0.06, 5.34
round_2	zip	94803	0.36	0.03, 1.2
round_2	zip	94804	0.72	0.07, 2.53
round_2	zip	94805	0.63	0.07, 2.2
round_2	zip	94806	1.3	0.14, 4.55
round_3	region	p_avg	0.65	0.17, 1.77
round_3	sex	M	0.69	0.16, 2.02
round_3	sex	F	0.6	0.15, 1.68
round_3	age	[18,30)	0.62	0.04, 2.54
round_3	age	[30,45)	0.97	0.2, 2.94
round_3	age	[45,65)	0.52	0.1, 1.6
round_3	age	[65,75)	0.34	0.04, 1.2
round_3	age	[75,)	0.37	0.02, 1.68
round_3	race/ethnicity	Two more more	0.35	0.04, 1.18
round_3	race/ethnicity	Asian or Pacific Islander	0.43	0.06, 1.44
round_3	race/ethnicity	American Indian, Alaskan Native or Other	0.58	0.05, 2.2
round_3	race/ethnicity	Hispanic	1.41	0.19, 4.94
round_3	race/ethnicity	African-American or Black	0.62	0.05, 2.37
round_3	race/ethnicity	non-White	0.82	0.17, 2.46
round_3	income	<$100K	0.78	0.17, 2.3
round_3	income	>=$100K	0.41	0.14, 1.01
round_3	education	<college	1.01	0.19, 3.08
round_3	education	>=college	0.24	0.09, 0.51
round_3	household_size	1	0.42	0.09, 1.2
round_3	household_size	2	0.42	0.12, 1.08
round_3	household_size	3	0.62	0.13, 1.9
round_3	household_size	4	0.68	0.13, 2.15
round_3	household_size	5	1.27	0.18, 4.46
round_3	household_size	6	1.5	0.17, 5.69
round_3	zip	94530	0.23	0.02, 0.74
round_3	zip	94547	0.31	0.02, 1.18
round_3	zip	94564	0.37	0.02, 1.34
round_3	zip	94601	1.35	0.11, 5.35
round_3	zip	94602	0.42	0.07, 1.35
round_3	zip	94603	2.63	0.15, 12.24
round_3	zip	94605	0.43	0.04, 1.59
round_3	zip	94606	0.38	0.04, 1.32
round_3	zip	94607	0.47	0.06, 1.81
round_3	zip	94608	0.35	0.06, 1.16
round_3	zip	94609	0.29	0.04, 0.95
round_3	zip	94610	0.23	0.03, 0.72
round_3	zip	94611	0.22	0.03, 0.69
round_3	zip	94612	0.31	0.02, 1.21
round_3	zip	94618	0.17	0.01, 0.63
round_3	zip	94619	0.29	0.02, 0.96
round_3	zip	94621	1.84	0.08, 8.67
round_3	zip	94702	0.3	0.05, 0.94
round_3	zip	94703	0.3	0.05, 0.96
round_3	zip	94704	0.38	0.04, 1.58
round_3	zip	94705	0.19	0.02, 0.69
round_3	zip	94706	0.25	0.03, 0.76
round_3	zip	94707	0.16	0.02, 0.53
round_3	zip	94708	0.15	0.02, 0.53
round_3	zip	94709	0.2	0.02, 0.69
round_3	zip	94710	0.35	0.04, 1.17
round_3	zip	94801	1.31	0.06, 5.55
round_3	zip	94803	0.37	0.03, 1.25
round_3	zip	94804	0.71	0.07, 2.5
round_3	zip	94805	0.64	0.07, 2.27
round_3	zip	94806	1.31	0.14, 4.7
Abbreviations: Prev, Prevalance; CI, credible interval
a Prevalance and 95% CIs estimated with MRP models, see supplemenetal methods for details. Mean and 2.5% and 97.5 quantiles of posterior distributions are the point estimates and 95% CIs, respectively

## Sheet: Tab E
Round	Mitigation_levelb	Variable	Category	Estimatea	95% CIa
round_1	Prevalence Difference	region		-0.21	-1.4, 0.79
round_1	Prevalence Ratio	region		0.93	0.34, 2.03
round_1	Prevalence Difference	sex	M	-0.19	-1.36, 0.77
round_1	Prevalence Difference	sex	F	-0.22	-1.5, 0.83
round_1	Prevalence Ratio	sex	M	0	-0.01, 0.01
round_1	Prevalence Ratio	sex	F	0	-0.01, 0.01
round_1	Prevalence Difference	age	[18,30)	-0.14	-2.09, 1.66
round_1	Prevalence Difference	age	[30,45)	-0.11	-1.64, 1.3
round_1	Prevalence Difference	age	[45,65)	-0.29	-1.56, 0.49
round_1	Prevalence Difference	age	[65,75)	-0.29	-2.08, 0.83
round_1	Prevalence Difference	age	[75,)	-0.35	-2.99, 1.16
round_1	Prevalence Ratio	age	[18,30)	1.1	0.28, 3.16
round_1	Prevalence Ratio	age	[30,45)	1.08	0.35, 2.71
round_1	Prevalence Ratio	age	[45,65)	0.81	0.19, 2.06
round_1	Prevalence Ratio	age	[65,75)	0.95	0.22, 2.71
round_1	Prevalence Ratio	age	[75,)	1.01	0.2, 3.22
round_1	Prevalence Difference	race/ethnicity	Two more more	-0.29	-1.99, 0.93
round_1	Prevalence Difference	race/ethnicity	Asian or Pacific Islander	0.04	-1.48, 1.64
round_1	Prevalence Difference	race/ethnicity	American Indian, Alaskan Native or Other	-0.53	-3.6, 1.18
round_1	Prevalence Difference	race/ethnicity	Hispanic	-0.11	-2.23, 1.8
round_1	Prevalence Difference	race/ethnicity	African-American or Black	-0.37	-3.3, 1.71
round_1	Prevalence Ratio	race/ethnicity	Two more more	0.93	0.21, 2.55
round_1	Prevalence Ratio	race/ethnicity	Asian or Pacific Islander	1.43	0.35, 4.92
round_1	Prevalence Ratio	race/ethnicity	American Indian, Alaskan Native or Other	0.87	0.15, 2.46
round_1	Prevalence Ratio	race/ethnicity	Hispanic	1.14	0.26, 3.28
round_1	Prevalence Ratio	race/ethnicity	African-American or Black	1.02	0.21, 3.08
round_1	Prevalence Difference	income	<$100K	-0.2	-1.64, 1
round_1	Prevalence Difference	income	>=$100K	-0.21	-1.16, 0.51
round_1	Prevalence Ratio	income	<$100K	0.96	0.31, 2.24
round_1	Prevalence Ratio	income	>=$100K	0.88	0.36, 1.79
round_1	Prevalence Difference	education	<college	-0.18	-2.11, 1.45
round_1	Prevalence Difference	education	>=college	-0.24	-1.14, 0.4
round_1	Prevalence Ratio	education	<college	1.05	0.28, 2.76
round_1	Prevalence Ratio	education	>=college	0.84	0.3, 1.8
round_1	Prevalence Difference	household_size	1	-0.29	-1.54, 0.49
round_1	Prevalence Difference	household_size	2	-0.4	-1.87, 0.57
round_1	Prevalence Difference	household_size	3	-0.33	-1.89, 0.75
round_1	Prevalence Difference	household_size	4	0.08	-1.14, 1.35
round_1	Prevalence Difference	household_size	5	0.17	-2.18, 2.59
round_1	Prevalence Difference	household_size	6	0.13	-2, 2.32
round_1	Prevalence Ratio	household_size	1	0.81	0.22, 1.97
round_1	Prevalence Ratio	household_size	2	0.79	0.22, 1.82
round_1	Prevalence Ratio	household_size	3	0.85	0.23, 2.07
round_1	Prevalence Ratio	household_size	4	1.27	0.4, 3.24
round_1	Prevalence Ratio	household_size	5	1.35	0.37, 3.71
round_1	Prevalence Ratio	household_size	6	1.38	0.34, 4.01
round_1	Prevalence Difference	zip	94530	-0.18	-1.39, 0.63
round_1	Prevalence Difference	zip	94547	-0.01	-2.51, 2.55
round_1	Prevalence Difference	zip	94564	-0.22	-2.33, 1.41
round_1	Prevalence Difference	zip	94601	-0.17	-2.62, 1.89
round_1	Prevalence Difference	zip	94602	-0.15	-1.71, 1.09
round_1	Prevalence Difference	zip	94603	-0.19	-3.86, 2.95
round_1	Prevalence Difference	zip	94605	0.11	-3.41, 3.81
round_1	Prevalence Difference	zip	94606	-0.07	-2.03, 1.84
round_1	Prevalence Difference	zip	94607	-0.22	-2.02, 0.96
round_1	Prevalence Difference	zip	94608	-0.23	-1.62, 0.66
round_1	Prevalence Difference	zip	94609	-0.24	-1.72, 0.75
round_1	Prevalence Difference	zip	94610	-0.61	-3.2, 0.72
round_1	Prevalence Difference	zip	94611	-0.15	-1.42, 0.82
round_1	Prevalence Difference	zip	94612	-0.5	-3.14, 0.81
round_1	Prevalence Difference	zip	94618	-0.17	-2.01, 1.3
round_1	Prevalence Difference	zip	94619	-0.14	-1.91, 1.42
round_1	Prevalence Difference	zip	94621	-0.23	-4.17, 2.86
round_1	Prevalence Difference	zip	94702	-0.19	-1.65, 0.98
round_1	Prevalence Difference	zip	94703	-0.56	-2.7, 0.44
round_1	Prevalence Difference	zip	94704	-0.17	-1.79, 1
round_1	Prevalence Difference	zip	94705	-0.19	-1.28, 0.47
round_1	Prevalence Difference	zip	94706	-0.28	-2.13, 0.97
round_1	Prevalence Difference	zip	94707	-0.46	-2.62, 0.46
round_1	Prevalence Difference	zip	94708	-0.44	-2.82, 0.8
round_1	Prevalence Difference	zip	94709	-0.21	-1.7, 0.77
round_1	Prevalence Difference	zip	94710	-0.25	-1.98, 0.99
round_1	Prevalence Difference	zip	94801	-0.48	-4.16, 1.81
round_1	Prevalence Difference	zip	94803	-0.18	-2.24, 1.57
round_1	Prevalence Difference	zip	94804	-0.22	-2.1, 1.08
round_1	Prevalence Difference	zip	94805	-0.18	-1.82, 1.06
round_1	Prevalence Difference	zip	94806	-0.03	-3.25, 3.49
round_1	Prevalence Ratio	zip	94530	1	0.17, 3.1
round_1	Prevalence Ratio	zip	94547	1.42	0.26, 5.33
round_1	Prevalence Ratio	zip	94564	1.09	0.18, 3.64
round_1	Prevalence Ratio	zip	94601	1.19	0.18, 4.09
round_1	Prevalence Ratio	zip	94602	1.15	0.23, 3.92
round_1	Prevalence Ratio	zip	94603	1.27	0.17, 4.47
round_1	Prevalence Ratio	zip	94605	1.74	0.29, 7.41
round_1	Prevalence Ratio	zip	94606	1.32	0.24, 4.67
round_1	Prevalence Ratio	zip	94607	1.04	0.16, 3.48
round_1	Prevalence Ratio	zip	94608	0.96	0.16, 3.02
round_1	Prevalence Ratio	zip	94609	0.97	0.16, 3.07
round_1	Prevalence Ratio	zip	94610	0.75	0.13, 2.04
round_1	Prevalence Ratio	zip	94611	1.17	0.24, 4
round_1	Prevalence Ratio	zip	94612	0.81	0.11, 2.49
round_1	Prevalence Ratio	zip	94618	1.26	0.25, 4.57
round_1	Prevalence Ratio	zip	94619	1.24	0.24, 4.24
round_1	Prevalence Ratio	zip	94621	1.26	0.17, 4.53
round_1	Prevalence Ratio	zip	94702	1.1	0.21, 3.75
round_1	Prevalence Ratio	zip	94703	0.68	0.09, 1.84
round_1	Prevalence Ratio	zip	94704	1.12	0.17, 3.9
round_1	Prevalence Ratio	zip	94705	0.92	0.16, 2.95
round_1	Prevalence Ratio	zip	94706	0.97	0.19, 2.83
round_1	Prevalence Ratio	zip	94707	0.73	0.1, 2.14
round_1	Prevalence Ratio	zip	94708	0.85	0.15, 2.59
round_1	Prevalence Ratio	zip	94709	1.02	0.17, 3.31
round_1	Prevalence Ratio	zip	94710	1.01	0.18, 3.28
round_1	Prevalence Ratio	zip	94801	0.96	0.13, 2.98
round_1	Prevalence Ratio	zip	94803	1.24	0.22, 4.41
round_1	Prevalence Ratio	zip	94804	1.04	0.16, 3.46
round_1	Prevalence Ratio	zip	94805	1.08	0.18, 3.55
round_1	Prevalence Ratio	zip	94806	1.32	0.25, 4.63
round_1	Prevalence Difference	race/ethnicity	White	-0.31	-1.32, 0.33
round_1	Prevalence Difference	race/ethnicity	Non-White	-0.15	-1.73, 1.23
round_1	Prevalence Ratio	race/ethnicity	White	0.75	0.23, 1.71
round_1	Prevalence Ratio	race/ethnicity	Non-White	1.03	0.33, 2.5
round_2	Prevalence Difference	region		0.02	-1.59, 1.03
round_2	Prevalence Ratio	region		1.4	0.32, 3.93
round_2	Prevalence Difference	sex	M	0.02	-1.64, 1.08
round_2	Prevalence Difference	sex	F	0.02	-1.56, 1.02
round_2	Prevalence Ratio	sex	M	0	-0.02, 0.01
round_2	Prevalence Ratio	sex	F	0	-0.02, 0.01
round_2	Prevalence Difference	age	[18,30)	0.06	-2.07, 1.64
round_2	Prevalence Difference	age	[30,45)	0.03	-1.77, 1.17
round_2	Prevalence Difference	age	[45,65)	0.04	-1.59, 1.07
round_2	Prevalence Difference	age	[65,75)	-0.07	-2.04, 1.02
round_2	Prevalence Difference	age	[75,)	-0.1	-2.69, 1.36
round_2	Prevalence Ratio	age	[18,30)	1.67	0.27, 5.76
round_2	Prevalence Ratio	age	[30,45)	1.47	0.31, 4.36
round_2	Prevalence Ratio	age	[45,65)	1.58	0.3, 5.09
round_2	Prevalence Ratio	age	[65,75)	1.6	0.23, 5.68
round_2	Prevalence Ratio	age	[75,)	1.61	0.22, 5.98
round_2	Prevalence Difference	race/ethnicity	Two more more	-0.48	-3.53, 0.88
round_2	Prevalence Difference	race/ethnicity	Asian or Pacific Islander	-0.01	-1.64, 1.06
round_2	Prevalence Difference	race/ethnicity	American Indian, Alaskan Native or Other	-0.04	-3.75, 2.61
round_2	Prevalence Difference	race/ethnicity	Hispanic	0.15	-2.43, 2.14
round_2	Prevalence Difference	race/ethnicity	African-American or Black	-0.12	-3.74, 2.17
round_2	Prevalence Ratio	race/ethnicity	Two more more	0.97	0.09, 3.2
round_2	Prevalence Ratio	race/ethnicity	Asian or Pacific Islander	1.59	0.26, 5.54
round_2	Prevalence Ratio	race/ethnicity	American Indian, Alaskan Native or Other	1.78	0.21, 6.97
round_2	Prevalence Ratio	race/ethnicity	Hispanic	2.03	0.26, 7.83
round_2	Prevalence Ratio	race/ethnicity	African-American or Black	1.66	0.19, 6.61
round_2	Prevalence Difference	income	<$100K	-0.02	-2.06, 1.24
round_2	Prevalence Difference	income	>=$100K	0.09	-0.88, 0.76
round_2	Prevalence Ratio	income	<$100K	1.4	0.27, 4.13
round_2	Prevalence Ratio	income	>=$100K	1.44	0.43, 3.73
round_2	Prevalence Difference	education	<college	-0.09	-3.03, 1.59
round_2	Prevalence Difference	education	>=college	0.15	-0.55, 0.69
round_2	Prevalence Ratio	education	<college	1.44	0.2, 4.68
round_2	Prevalence Ratio	education	>=college	1.72	0.5, 4.79
round_2	Prevalence Difference	household_size	1	-0.1	-1.98, 0.97
round_2	Prevalence Difference	household_size	2	-0.04	-1.49, 0.81
round_2	Prevalence Difference	household_size	3	-0.11	-2.24, 1.11
round_2	Prevalence Difference	household_size	4	0.22	-1.47, 1.52
round_2	Prevalence Difference	household_size	5	0.22	-1.96, 1.95
round_2	Prevalence Difference	household_size	6	0.23	-2.36, 2.32
round_2	Prevalence Ratio	household_size	1	1.3	0.25, 3.9
round_2	Prevalence Ratio	household_size	2	1.33	0.28, 3.86
round_2	Prevalence Ratio	household_size	3	1.3	0.24, 3.93
round_2	Prevalence Ratio	household_size	4	1.92	0.36, 6.37
round_2	Prevalence Ratio	household_size	5	1.98	0.31, 7.08
round_2	Prevalence Ratio	household_size	6	2.05	0.28, 7.66
round_2	Prevalence Difference	zip	94530	-0.01	-1.06, 0.7
round_2	Prevalence Difference	zip	94547	-0.09	-3.09, 1.83
round_2	Prevalence Difference	zip	94564	0.21	-3.01, 3.11
round_2	Prevalence Difference	zip	94601	0.06	-3.09, 2.51
round_2	Prevalence Difference	zip	94602	-0.04	-1.37, 0.82
round_2	Prevalence Difference	zip	94603	0.02	-3.52, 2.85
round_2	Prevalence Difference	zip	94605	0.02	-3.05, 2.2
round_2	Prevalence Difference	zip	94606	-0.16	-2.62, 1.21
round_2	Prevalence Difference	zip	94607	-0.08	-1.98, 1.11
round_2	Prevalence Difference	zip	94608	-0.01	-1.49, 0.98
round_2	Prevalence Difference	zip	94609	-0.04	-1.48, 0.9
round_2	Prevalence Difference	zip	94610	0.2	-1.24, 1.49
round_2	Prevalence Difference	zip	94611	0.09	-0.89, 0.88
round_2	Prevalence Difference	zip	94612	-0.02	-1.96, 1.35
round_2	Prevalence Difference	zip	94618	0.19	-1.08, 1.41
round_2	Prevalence Difference	zip	94619	-0.01	-1.9, 1.27
round_2	Prevalence Difference	zip	94621	0.04	-3.79, 3.12
round_2	Prevalence Difference	zip	94702	0	-1.43, 0.97
round_2	Prevalence Difference	zip	94703	0.06	-1.49, 1.16
round_2	Prevalence Difference	zip	94704	0.02	-1.28, 1.05
round_2	Prevalence Difference	zip	94705	0.04	-0.73, 0.65
round_2	Prevalence Difference	zip	94706	0.06	-1, 0.93
round_2	Prevalence Difference	zip	94707	0.11	-0.8, 0.96
round_2	Prevalence Difference	zip	94708	0.09	-0.77, 0.87
round_2	Prevalence Difference	zip	94709	0.06	-0.95, 0.89
round_2	Prevalence Difference	zip	94710	0.01	-1.71, 1.21
round_2	Prevalence Difference	zip	94801	-0.02	-3.1, 2.21
round_2	Prevalence Difference	zip	94803	0.04	-2.62, 1.93
round_2	Prevalence Difference	zip	94804	-0.09	-2.53, 1.38
round_2	Prevalence Difference	zip	94805	0.13	-2.09, 1.91
round_2	Prevalence Difference	zip	94806	0.05	-2.42, 1.94
round_2	Prevalence Ratio	zip	94530	1.43	0.25, 4.5
round_2	Prevalence Ratio	zip	94547	1.43	0.24, 4.62
round_2	Prevalence Ratio	zip	94564	1.81	0.29, 6.5
round_2	Prevalence Ratio	zip	94601	1.76	0.22, 6.43
round_2	Prevalence Ratio	zip	94602	1.41	0.23, 4.56
round_2	Prevalence Ratio	zip	94603	1.71	0.19, 6.44
round_2	Prevalence Ratio	zip	94605	1.7	0.23, 6.22
round_2	Prevalence Ratio	zip	94606	1.3	0.18, 4.29
round_2	Prevalence Ratio	zip	94607	1.43	0.19, 4.96
round_2	Prevalence Ratio	zip	94608	1.5	0.26, 4.87
round_2	Prevalence Ratio	zip	94609	1.41	0.23, 4.57
round_2	Prevalence Ratio	zip	94610	1.86	0.39, 6.31
round_2	Prevalence Ratio	zip	94611	1.69	0.35, 5.34
round_2	Prevalence Ratio	zip	94612	1.55	0.24, 5.48
round_2	Prevalence Ratio	zip	94618	1.82	0.4, 5.85
round_2	Prevalence Ratio	zip	94619	1.51	0.26, 4.89
round_2	Prevalence Ratio	zip	94621	1.79	0.19, 7.06
round_2	Prevalence Ratio	zip	94702	1.5	0.25, 4.9
round_2	Prevalence Ratio	zip	94703	1.53	0.32, 4.68
round_2	Prevalence Ratio	zip	94704	1.6	0.25, 5.42
round_2	Prevalence Ratio	zip	94705	1.6	0.29, 5.03
round_2	Prevalence Ratio	zip	94706	1.61	0.32, 5.09
round_2	Prevalence Ratio	zip	94707	1.8	0.35, 5.88
round_2	Prevalence Ratio	zip	94708	1.76	0.34, 5.75
round_2	Prevalence Ratio	zip	94709	1.61	0.29, 5.19
round_2	Prevalence Ratio	zip	94710	1.51	0.25, 4.96
round_2	Prevalence Ratio	zip	94801	1.65	0.19, 6.04
round_2	Prevalence Ratio	zip	94803	1.67	0.26, 5.88
round_2	Prevalence Ratio	zip	94804	1.5	0.19, 5.15
round_2	Prevalence Ratio	zip	94805	1.8	0.28, 6.38
round_2	Prevalence Ratio	zip	94806	1.71	0.23, 6.18
round_2	Prevalence Difference	race/ethnicity	White	0.09	-0.88, 0.75
round_2	Prevalence Difference	race/ethnicity	Non-White	-0.01	-2.17, 1.35
round_2	Prevalence Ratio	race/ethnicity	White	1.67	0.38, 5.26
round_2	Prevalence Ratio	race/ethnicity	Non-White	1.42	0.28, 4.29
round_3	Prevalence Difference	region		-0.46	-2.23, 1
round_3	Prevalence Ratio	region		0.88	0.45, 1.57
round_3	Prevalence Difference	sex	M	-0.52	-2.47, 1.07
round_3	Prevalence Difference	sex	F	-0.4	-2.03, 0.96
round_3	Prevalence Ratio	sex	M	-0.01	-0.02, 0.01
round_3	Prevalence Ratio	sex	F	0	-0.02, 0.01
round_3	Prevalence Difference	age	[18,30)	-0.19	-3.12, 2.07
round_3	Prevalence Difference	age	[30,45)	-1.74	-5.61, 0.76
round_3	Prevalence Difference	age	[45,65)	-0.06	-1.66, 1.29
round_3	Prevalence Difference	age	[65,75)	0.54	-1.49, 2.69
round_3	Prevalence Difference	age	[75,)	0.85	-2.69, 5.16
round_3	Prevalence Ratio	age	[18,30)	1.13	0.31, 3.13
round_3	Prevalence Ratio	age	[30,45)	0.65	0.24, 1.36
round_3	Prevalence Ratio	age	[45,65)	1.1	0.44, 2.42
round_3	Prevalence Ratio	age	[65,75)	1.5	0.57, 3.73
round_3	Prevalence Ratio	age	[75,)	1.55	0.51, 4.4
round_3	Prevalence Difference	race/ethnicity	Two more more	-0.39	-2.54, 1.33
round_3	Prevalence Difference	race/ethnicity	Asian or Pacific Islander	-0.32	-2.16, 1.15
round_3	Prevalence Difference	race/ethnicity	American Indian, Alaskan Native or Other	-0.66	-4.19, 1.86
round_3	Prevalence Difference	race/ethnicity	Hispanic	-0.91	-5.05, 2.17
round_3	Prevalence Difference	race/ethnicity	African-American or Black	-0.31	-3.09, 1.92
round_3	Prevalence Ratio	race/ethnicity	Two more more	0.94	0.36, 2.16
round_3	Prevalence Ratio	race/ethnicity	Asian or Pacific Islander	0.93	0.37, 1.93
round_3	Prevalence Ratio	race/ethnicity	American Indian, Alaskan Native or Other	0.89	0.3, 1.99
round_3	Prevalence Ratio	race/ethnicity	Hispanic	0.87	0.32, 1.95
round_3	Prevalence Ratio	race/ethnicity	African-American or Black	0.99	0.33, 2.29
round_3	Prevalence Difference	income	<$100K	-0.47	-2.63, 1.29
round_3	Prevalence Difference	income	>=$100K	-0.43	-1.76, 0.66
round_3	Prevalence Ratio	income	<$100K	0.9	0.41, 1.71
round_3	Prevalence Ratio	income	>=$100K	0.86	0.49, 1.42
round_3	Prevalence Difference	education	<college	-0.47	-3.23, 1.81
round_3	Prevalence Difference	education	>=college	-0.44	-1.89, 0.71
round_3	Prevalence Ratio	education	<college	0.95	0.34, 2.17
round_3	Prevalence Ratio	education	>=college	0.86	0.47, 1.45
round_3	Prevalence Difference	household_size	1	-0.26	-1.97, 1.2
round_3	Prevalence Difference	household_size	2	-0.31	-1.92, 1.04
round_3	Prevalence Difference	household_size	3	-0.6	-2.78, 1.06
round_3	Prevalence Difference	household_size	4	-0.52	-2.69, 1.15
round_3	Prevalence Difference	household_size	5	-0.66	-3.91, 1.75
round_3	Prevalence Difference	household_size	6	-0.65	-4.29, 2.05
round_3	Prevalence Ratio	household_size	1	0.95	0.47, 1.75
round_3	Prevalence Ratio	household_size	2	0.93	0.48, 1.65
round_3	Prevalence Ratio	household_size	3	0.85	0.38, 1.61
round_3	Prevalence Ratio	household_size	4	0.87	0.38, 1.74
round_3	Prevalence Ratio	household_size	5	0.89	0.33, 1.97
round_3	Prevalence Ratio	household_size	6	0.91	0.31, 2.13
round_3	Prevalence Difference	zip	94530	-0.47	-2.64, 0.91
round_3	Prevalence Difference	zip	94547	-0.33	-2.44, 1.28
round_3	Prevalence Difference	zip	94564	-0.27	-2.58, 1.67
round_3	Prevalence Difference	zip	94601	-0.61	-4.6, 2.48
round_3	Prevalence Difference	zip	94602	-0.24	-2.08, 1.42
round_3	Prevalence Difference	zip	94603	-0.7	-5.62, 3.19
round_3	Prevalence Difference	zip	94605	-0.02	-2.71, 3.08
round_3	Prevalence Difference	zip	94606	-0.49	-3.18, 1.63
round_3	Prevalence Difference	zip	94607	-0.4	-2.65, 1.37
round_3	Prevalence Difference	zip	94608	-0.38	-2.47, 1.38
round_3	Prevalence Difference	zip	94609	-0.51	-2.99, 1.49
round_3	Prevalence Difference	zip	94610	-0.58	-3.11, 1.21
round_3	Prevalence Difference	zip	94611	-0.37	-2.58, 1.22
round_3	Prevalence Difference	zip	94612	-0.2	-2.39, 1.98
round_3	Prevalence Difference	zip	94618	-0.3	-2.33, 1.32
round_3	Prevalence Difference	zip	94619	-0.37	-2.55, 1.37
round_3	Prevalence Difference	zip	94621	-0.81	-6.17, 3.16
round_3	Prevalence Difference	zip	94702	-0.32	-2.01, 0.98
round_3	Prevalence Difference	zip	94703	0.03	-1.93, 2.29
round_3	Prevalence Difference	zip	94704	-0.24	-2.42, 1.41
round_3	Prevalence Difference	zip	94705	-0.19	-1.75, 1.03
round_3	Prevalence Difference	zip	94706	-0.55	-3.13, 1.27
round_3	Prevalence Difference	zip	94707	-0.19	-2.37, 1.42
round_3	Prevalence Difference	zip	94708	-0.8	-4.92, 1.21
round_3	Prevalence Difference	zip	94709	-0.2	-2.16, 1.52
round_3	Prevalence Difference	zip	94710	-0.44	-3.04, 1.85
round_3	Prevalence Difference	zip	94801	-0.25	-5.25, 4.52
round_3	Prevalence Difference	zip	94803	-0.14	-2.39, 1.99
round_3	Prevalence Difference	zip	94804	-0.96	-4.96, 1.57
round_3	Prevalence Difference	zip	94805	-0.6	-4.03, 1.85
round_3	Prevalence Difference	zip	94806	-0.98	-5.57, 1.85
round_3	Prevalence Ratio	zip	94530	0.86	0.28, 1.77
round_3	Prevalence Ratio	zip	94547	0.94	0.31, 2.15
round_3	Prevalence Ratio	zip	94564	0.99	0.33, 2.29
round_3	Prevalence Ratio	zip	94601	0.96	0.29, 2.46
round_3	Prevalence Ratio	zip	94602	1	0.39, 2.31
round_3	Prevalence Ratio	zip	94603	0.97	0.26, 2.54
round_3	Prevalence Ratio	zip	94605	1.17	0.4, 3.18
round_3	Prevalence Ratio	zip	94606	0.92	0.31, 2.15
round_3	Prevalence Ratio	zip	94607	0.93	0.31, 2.24
round_3	Prevalence Ratio	zip	94608	0.95	0.35, 2.26
round_3	Prevalence Ratio	zip	94609	0.9	0.33, 2.03
round_3	Prevalence Ratio	zip	94610	0.87	0.33, 1.82
round_3	Prevalence Ratio	zip	94611	0.94	0.37, 1.94
round_3	Prevalence Ratio	zip	94612	1.04	0.38, 2.6
round_3	Prevalence Ratio	zip	94618	0.96	0.37, 2.06
round_3	Prevalence Ratio	zip	94619	0.94	0.34, 2.04
round_3	Prevalence Ratio	zip	94621	0.95	0.25, 2.58
round_3	Prevalence Ratio	zip	94702	0.92	0.34, 1.98
round_3	Prevalence Ratio	zip	94703	1.19	0.48, 3.11
round_3	Prevalence Ratio	zip	94704	1.02	0.28, 2.53
round_3	Prevalence Ratio	zip	94705	0.99	0.36, 2.16
round_3	Prevalence Ratio	zip	94706	0.88	0.34, 1.84
round_3	Prevalence Ratio	zip	94707	1.02	0.35, 2.16
round_3	Prevalence Ratio	zip	94708	0.84	0.22, 1.69
round_3	Prevalence Ratio	zip	94709	1.03	0.36, 2.45
round_3	Prevalence Ratio	zip	94710	0.95	0.35, 2.29
round_3	Prevalence Ratio	zip	94801	1.13	0.36, 3.15
round_3	Prevalence Ratio	zip	94803	1.07	0.4, 2.58
round_3	Prevalence Ratio	zip	94804	0.82	0.24, 1.86
round_3	Prevalence Ratio	zip	94805	0.92	0.31, 2.06
round_3	Prevalence Ratio	zip	94806	0.83	0.22, 1.93
round_3	Prevalence Difference	race/ethnicity	White	-0.32	-1.76, 0.86
round_3	Prevalence Difference	race/ethnicity	Non-White	-0.53	-2.86, 1.34
round_3	Prevalence Ratio	race/ethnicity	White	0.91	0.48, 1.6
round_3	Prevalence Ratio	race/ethnicity	Non-White	0.88	0.39, 1.75
Abbreviations: Prev, Prevalance; CI, credible interval
a Prevalance and 95% CIs estimated with MRP models, see supplemenetal methods for details. Mean and 2.5% and 97.5 quantiles of posterior distributions are the point estimates and 95% CIs, respectively
b Prevalence Ratio is the ratio of poulation-adjusted prevalance in Mit=1(high-risk) and Mit=0 (low-risk). Prevalance Difference is the difference between the prevalence in Mit=1 and Mit=0.

## Sheet: Tab F
Round	Mitigation_levelb	Variable	Category	Estimatea	95% CIa
round_1	Prevalence Difference	region		0.53	-0.73, 2.24
round_1	Prevalence Ratio	region		2.17	0.54, 6.72
round_1	Prevalence Difference	sex	M	0.41	-0.55, 1.89
round_1	Prevalence Difference	sex	F	0.64	-0.91, 2.71
round_1	Prevalence Ratio	sex	M	0	-0.01, 0.02
round_1	Prevalence Ratio	sex	F	0.01	-0.01, 0.03
round_1	Prevalence Difference	age	[18,30)	0.47	-0.95, 2.83
round_1	Prevalence Difference	age	[30,45)	0.69	-0.49, 2.74
round_1	Prevalence Difference	age	[45,65)	0.64	-1.13, 3.14
round_1	Prevalence Difference	age	[65,75)	0.17	-1, 1.55
round_1	Prevalence Difference	age	[75,)	0.12	-6.08, 4.8
round_1	Prevalence Ratio	age	[18,30)	2.7	0.37, 10.5
round_1	Prevalence Ratio	age	[30,45)	3.6	0.59, 14.94
round_1	Prevalence Ratio	age	[45,65)	2.44	0.44, 8.67
round_1	Prevalence Ratio	age	[65,75)	2.41	0.23, 9.55
round_1	Prevalence Ratio	age	[75,)	1.96	0.13, 7.71
round_1	Prevalence Difference	race/ethnicity	Two more more	0.52	-1.46, 2.94
round_1	Prevalence Difference	race/ethnicity	Asian or Pacific Islander	0.68	-1.08, 3.33
round_1	Prevalence Difference	race/ethnicity	American Indian, Alaskan Native or Other	0.54	-1.41, 3.7
round_1	Prevalence Difference	race/ethnicity	Hispanic	0.61	-1.03, 3.6
round_1	Prevalence Difference	race/ethnicity	African-American or Black	0.66	-1.62, 4.21
round_1	Prevalence Ratio	race/ethnicity	Two more more	2.24	0.35, 7.86
round_1	Prevalence Ratio	race/ethnicity	Asian or Pacific Islander	2.79	0.46, 10.82
round_1	Prevalence Ratio	race/ethnicity	American Indian, Alaskan Native or Other	2.61	0.33, 10.61
round_1	Prevalence Ratio	race/ethnicity	Hispanic	2.93	0.39, 12.02
round_1	Prevalence Ratio	race/ethnicity	African-American or Black	2.72	0.35, 11.12
round_1	Prevalence Difference	zip	94530	0.35	-1.24, 2.38
round_1	Prevalence Difference	zip	94547	0.51	-1.36, 3.55
round_1	Prevalence Difference	zip	94564	0.46	-1.61, 3.49
round_1	Prevalence Difference	zip	94601	0.73	-1.36, 4.89
round_1	Prevalence Difference	zip	94602	0.4	-1.12, 2.49
round_1	Prevalence Difference	zip	94603	0.58	-1.88, 5.18
round_1	Prevalence Difference	zip	94605	0.41	-1.45, 3.04
round_1	Prevalence Difference	zip	94606	0.44	-1.22, 2.88
round_1	Prevalence Difference	zip	94607	0.85	-1.4, 4.94
round_1	Prevalence Difference	zip	94608	0.39	-0.96, 2.3
round_1	Prevalence Difference	zip	94609	1.01	-0.99, 4.79
round_1	Prevalence Difference	zip	94610	0.68	-1, 3.43
round_1	Prevalence Difference	zip	94611	0.27	-1.74, 2.4
round_1	Prevalence Difference	zip	94612	0.51	-1.37, 3.41
round_1	Prevalence Difference	zip	94618	0.97	-1.57, 6.12
round_1	Prevalence Difference	zip	94619	0.48	-1.21, 3.07
round_1	Prevalence Difference	zip	94621	0.65	-2.05, 5.81
round_1	Prevalence Difference	zip	94702	0.65	-1.06, 3.38
round_1	Prevalence Difference	zip	94703	0.29	-1.6, 2.25
round_1	Prevalence Difference	zip	94704	0.39	-1.2, 2.66
round_1	Prevalence Difference	zip	94705	0.32	-1.29, 2.35
round_1	Prevalence Difference	zip	94706	0.43	-0.96, 2.5
round_1	Prevalence Difference	zip	94707	0.35	-1.36, 2.71
round_1	Prevalence Difference	zip	94708	0.3	-1.46, 2.37
round_1	Prevalence Difference	zip	94709	0.37	-1.02, 2.33
round_1	Prevalence Difference	zip	94710	0.43	-1.02, 2.66
round_1	Prevalence Difference	zip	94801	0.47	-1.77, 4.29
round_1	Prevalence Difference	zip	94803	0.44	-1.21, 2.95
round_1	Prevalence Difference	zip	94804	0.41	-1.3, 3.03
round_1	Prevalence Difference	zip	94805	0.4	-1.29, 2.9
round_1	Prevalence Difference	zip	94806	0.88	-1.61, 6.04
round_1	Prevalence Ratio	zip	94530	2.53	0.3, 9.95
round_1	Prevalence Ratio	zip	94547	2.79	0.31, 11.4
round_1	Prevalence Ratio	zip	94564	2.68	0.29, 10.67
round_1	Prevalence Ratio	zip	94601	3.49	0.35, 14.31
round_1	Prevalence Ratio	zip	94602	2.61	0.31, 10.15
round_1	Prevalence Ratio	zip	94603	2.92	0.24, 12.74
round_1	Prevalence Ratio	zip	94605	2.62	0.28, 10.88
round_1	Prevalence Ratio	zip	94606	2.76	0.3, 11.2
round_1	Prevalence Ratio	zip	94607	3.53	0.39, 15.41
round_1	Prevalence Ratio	zip	94608	2.76	0.33, 10.74
round_1	Prevalence Ratio	zip	94609	3.9	0.51, 17.07
round_1	Prevalence Ratio	zip	94610	3.22	0.43, 13.16
round_1	Prevalence Ratio	zip	94611	2.08	0.23, 7.73
round_1	Prevalence Ratio	zip	94612	2.93	0.32, 12.31
round_1	Prevalence Ratio	zip	94618	3.26	0.42, 13.52
round_1	Prevalence Ratio	zip	94619	2.67	0.31, 10.71
round_1	Prevalence Ratio	zip	94621	3.07	0.24, 13.76
round_1	Prevalence Ratio	zip	94702	3.18	0.42, 12.64
round_1	Prevalence Ratio	zip	94703	2.07	0.24, 7.54
round_1	Prevalence Ratio	zip	94704	2.91	0.29, 12.16
round_1	Prevalence Ratio	zip	94705	2.59	0.29, 10.33
round_1	Prevalence Ratio	zip	94706	2.76	0.35, 10.95
round_1	Prevalence Ratio	zip	94707	2.63	0.28, 10.89
round_1	Prevalence Ratio	zip	94708	2.55	0.28, 10.29
round_1	Prevalence Ratio	zip	94709	2.75	0.31, 11.3
round_1	Prevalence Ratio	zip	94710	2.72	0.33, 10.66
round_1	Prevalence Ratio	zip	94801	2.63	0.25, 11.03
round_1	Prevalence Ratio	zip	94803	2.63	0.31, 10.4
round_1	Prevalence Ratio	zip	94804	2.72	0.28, 10.93
round_1	Prevalence Ratio	zip	94805	2.65	0.3, 10.44
round_1	Prevalence Ratio	zip	94806	3.42	0.35, 14.52
round_1	Prevalence Difference	race/ethnicity	White	0.33	-0.88, 1.69
round_1	Prevalence Difference	race/ethnicity	Non-White	0.64	-0.9, 2.92
round_1	Prevalence Ratio	race/ethnicity	White	2.17	0.41, 7.47
round_1	Prevalence Ratio	race/ethnicity	Non-White	2.35	0.51, 7.8
round_2	Prevalence Difference	region		0.11	-2.12, 1.6
round_2	Prevalence Ratio	region		1.56	0.33, 4.65
round_2	Prevalence Difference	sex	M	0.12	-2.38, 1.84
round_2	Prevalence Difference	sex	F	0.1	-1.93, 1.44
round_2	Prevalence Ratio	sex	M	0	-0.02, 0.02
round_2	Prevalence Ratio	sex	F	0	-0.02, 0.01
round_2	Prevalence Difference	age	[18,30)	0.05	-2.65, 2.1
round_2	Prevalence Difference	age	[30,45)	0.16	-2.18, 1.83
round_2	Prevalence Difference	age	[45,65)	0.14	-2.65, 2.06
round_2	Prevalence Difference	age	[65,75)	0.08	-2, 1.57
round_2	Prevalence Difference	age	[75,)	0.03	-3.35, 2.52
round_2	Prevalence Ratio	age	[18,30)	1.7	0.24, 6.04
round_2	Prevalence Ratio	age	[30,45)	1.75	0.33, 5.72
round_2	Prevalence Ratio	age	[45,65)	1.73	0.31, 5.76
round_2	Prevalence Ratio	age	[65,75)	1.8	0.28, 6.4
round_2	Prevalence Ratio	age	[75,)	1.76	0.24, 6.52
round_2	Prevalence Difference	race/ethnicity	Two more more	-0.2	-3.42, 1.61
round_2	Prevalence Difference	race/ethnicity	Asian or Pacific Islander	0.02	-2.38, 1.7
round_2	Prevalence Difference	race/ethnicity	American Indian, Alaskan Native or Other	0.29	-4.56, 4.51
round_2	Prevalence Difference	race/ethnicity	Hispanic	0.18	-4.56, 3.92
round_2	Prevalence Difference	race/ethnicity	African-American or Black	-0.23	-4.26, 2.21
round_2	Prevalence Ratio	race/ethnicity	Two more more	1.37	0.14, 4.75
round_2	Prevalence Ratio	race/ethnicity	Asian or Pacific Islander	1.73	0.23, 6.25
round_2	Prevalence Ratio	race/ethnicity	American Indian, Alaskan Native or Other	2.15	0.25, 9.03
round_2	Prevalence Ratio	race/ethnicity	Hispanic	2.26	0.22, 9.73
round_2	Prevalence Ratio	race/ethnicity	African-American or Black	1.57	0.14, 6.21
round_2	Prevalence Difference	zip	94530	0.08	-1.6, 1.39
round_2	Prevalence Difference	zip	94547	0.11	-6.21, 5.3
round_2	Prevalence Difference	zip	94564	0.02	-3.21, 2.52
round_2	Prevalence Difference	zip	94601	0.14	-4.99, 4.64
round_2	Prevalence Difference	zip	94602	0.01	-1.98, 1.4
round_2	Prevalence Difference	zip	94603	-0.05	-5.24, 4.18
round_2	Prevalence Difference	zip	94605	0.02	-4.47, 3.29
round_2	Prevalence Difference	zip	94606	0.07	-3.17, 2.53
round_2	Prevalence Difference	zip	94607	-0.04	-2.78, 1.83
round_2	Prevalence Difference	zip	94608	0.03	-1.77, 1.35
round_2	Prevalence Difference	zip	94609	0.16	-2.07, 1.97
round_2	Prevalence Difference	zip	94610	0.39	-1.57, 2.43
round_2	Prevalence Difference	zip	94611	0.46	-1.28, 2.42
round_2	Prevalence Difference	zip	94612	0.38	-3.26, 3.78
round_2	Prevalence Difference	zip	94618	0.54	-1.34, 3.21
round_2	Prevalence Difference	zip	94619	-0.02	-2.62, 1.71
round_2	Prevalence Difference	zip	94621	-0.04	-5.37, 4.37
round_2	Prevalence Difference	zip	94702	0.06	-1.62, 1.33
round_2	Prevalence Difference	zip	94703	-0.06	-2.23, 1.27
round_2	Prevalence Difference	zip	94704	0.09	-1.79, 1.76
round_2	Prevalence Difference	zip	94705	0.19	-1.05, 1.53
round_2	Prevalence Difference	zip	94706	0.28	-1.77, 2.23
round_2	Prevalence Difference	zip	94707	0.27	-1.03, 1.83
round_2	Prevalence Difference	zip	94708	0.27	-1, 1.81
round_2	Prevalence Difference	zip	94709	0.5	-1.57, 3.19
round_2	Prevalence Difference	zip	94710	0.42	-3.03, 3.88
round_2	Prevalence Difference	zip	94801	-0.04	-5.16, 3.86
round_2	Prevalence Difference	zip	94803	0.22	-3.13, 3.08
round_2	Prevalence Difference	zip	94804	-0.11	-3.38, 1.95
round_2	Prevalence Difference	zip	94805	0.19	-3.28, 3.2
round_2	Prevalence Difference	zip	94806	-0.06	-3.68, 2.68
round_2	Prevalence Ratio	zip	94530	1.83	0.24, 6.54
round_2	Prevalence Ratio	zip	94547	1.67	0.23, 5.98
round_2	Prevalence Ratio	zip	94564	1.74	0.2, 6.59
round_2	Prevalence Ratio	zip	94601	2.08	0.18, 8.82
round_2	Prevalence Ratio	zip	94602	1.72	0.21, 6.31
round_2	Prevalence Ratio	zip	94603	1.91	0.14, 8.18
round_2	Prevalence Ratio	zip	94605	1.89	0.2, 7.57
round_2	Prevalence Ratio	zip	94606	1.89	0.22, 7.47
round_2	Prevalence Ratio	zip	94607	1.75	0.19, 6.69
round_2	Prevalence Ratio	zip	94608	1.78	0.22, 6.66
round_2	Prevalence Ratio	zip	94609	2.04	0.28, 7.9
round_2	Prevalence Ratio	zip	94610	2.43	0.38, 9.4
round_2	Prevalence Ratio	zip	94611	2.44	0.42, 9.14
round_2	Prevalence Ratio	zip	94612	2.32	0.31, 9.54
round_2	Prevalence Ratio	zip	94618	2.62	0.41, 9.65
round_2	Prevalence Ratio	zip	94619	1.66	0.21, 6.17
round_2	Prevalence Ratio	zip	94621	1.95	0.13, 8.65
round_2	Prevalence Ratio	zip	94702	1.77	0.24, 6.53
round_2	Prevalence Ratio	zip	94703	1.52	0.18, 5.33
round_2	Prevalence Ratio	zip	94704	1.99	0.23, 7.7
round_2	Prevalence Ratio	zip	94705	2.15	0.32, 7.92
round_2	Prevalence Ratio	zip	94706	2.15	0.32, 8.11
round_2	Prevalence Ratio	zip	94707	2.35	0.34, 8.8
round_2	Prevalence Ratio	zip	94708	2.38	0.35, 8.85
round_2	Prevalence Ratio	zip	94709	2.52	0.38, 9.72
round_2	Prevalence Ratio	zip	94710	2.17	0.3, 8.33
round_2	Prevalence Ratio	zip	94801	1.85	0.15, 7.84
round_2	Prevalence Ratio	zip	94803	2.03	0.26, 7.78
round_2	Prevalence Ratio	zip	94804	1.7	0.15, 6.7
round_2	Prevalence Ratio	zip	94805	2.14	0.23, 8.84
round_2	Prevalence Ratio	zip	94806	1.8	0.15, 7.33
round_2	Prevalence Difference	race/ethnicity	p_white_mit_rd[1]	0.31	-0.99, 1.4
round_2	Prevalence Difference	race/ethnicity	p_white_mit_rd[2]	0	-3.07, 2.03
round_2	Prevalence Ratio	race/ethnicity	White	2.07	0.47, 6.75
round_2	Prevalence Ratio	race/ethnicity	Non-White	1.53	0.25, 4.99
round_3	Prevalence Difference	region	p_avg_mit_rd	-1.11	-5.26, 2.18
round_3	Prevalence Ratio	region	p_avg_mit_rr	0.87	0.41, 1.64
round_3	Prevalence Difference	sex	M	-1.23	-5.96, 2.48
round_3	Prevalence Difference	sex	F	-0.99	-4.72, 1.94
round_3	Prevalence Ratio	sex	M	-0.01	-0.06, 0.02
round_3	Prevalence Ratio	sex	F	-0.01	-0.05, 0.02
round_3	Prevalence Difference	age	[18,30)	-1.5	-9.71, 5.1
round_3	Prevalence Difference	age	[30,45)	-1.42	-5.99, 1.35
round_3	Prevalence Difference	age	[45,65)	-0.78	-5.72, 3.38
round_3	Prevalence Difference	age	[65,75)	-0.58	-4.18, 2.02
round_3	Prevalence Difference	age	[75,)	-0.54	-4.59, 1.95
round_3	Prevalence Ratio	age	[18,30)	0.95	0.37, 2.14
round_3	Prevalence Ratio	age	[30,45)	0.76	0.27, 1.6
round_3	Prevalence Ratio	age	[45,65)	0.97	0.41, 2.14
round_3	Prevalence Ratio	age	[65,75)	0.96	0.31, 2.34
round_3	Prevalence Ratio	age	[75,)	0.96	0.23, 2.57
round_3	Prevalence Difference	race/ethnicity	Two more more	-0.77	-7.15, 3.64
round_3	Prevalence Difference	race/ethnicity	Asian or Pacific Islander	-1.59	-8.99, 3.44
round_3	Prevalence Difference	race/ethnicity	American Indian, Alaskan Native or Other	-0.9	-7.53, 3.67
round_3	Prevalence Difference	race/ethnicity	Hispanic	-2.6	-13.36, 5.38
round_3	Prevalence Difference	race/ethnicity	African-American or Black	-0.58	-6.42, 3.79
round_3	Prevalence Ratio	race/ethnicity	Two more more	1.09	0.28, 3.2
round_3	Prevalence Ratio	race/ethnicity	Asian or Pacific Islander	0.88	0.32, 1.98
round_3	Prevalence Ratio	race/ethnicity	American Indian, Alaskan Native or Other	1.01	0.21, 2.95
round_3	Prevalence Ratio	race/ethnicity	Hispanic	0.85	0.3, 1.9
round_3	Prevalence Ratio	race/ethnicity	African-American or Black	1.06	0.22, 3.16
round_3	Prevalence Difference	zip	94530	-0.79	-4.64, 1.61
round_3	Prevalence Difference	zip	94547	-0.94	-7.84, 4.56
round_3	Prevalence Difference	zip	94564	-0.8	-7.44, 4.82
round_3	Prevalence Difference	zip	94601	-1.69	-10.62, 4.3
round_3	Prevalence Difference	zip	94602	-0.78	-5.85, 3.18
round_3	Prevalence Difference	zip	94603	-1.59	-12.4, 6.18
round_3	Prevalence Difference	zip	94605	-0.62	-7.1, 5.27
round_3	Prevalence Difference	zip	94606	-1.48	-7.93, 2.37
round_3	Prevalence Difference	zip	94607	-0.54	-6.36, 4.79
round_3	Prevalence Difference	zip	94608	-1.07	-6.02, 2.46
round_3	Prevalence Difference	zip	94609	-0.65	-5.03, 2.85
round_3	Prevalence Difference	zip	94610	-0.65	-4.26, 1.99
round_3	Prevalence Difference	zip	94611	-1.41	-7.15, 2.03
round_3	Prevalence Difference	zip	94612	-0.66	-4.9, 2.43
round_3	Prevalence Difference	zip	94618	-0.47	-5.52, 3.64
round_3	Prevalence Difference	zip	94619	-1.29	-7.61, 3.23
round_3	Prevalence Difference	zip	94621	-1.8	-13.33, 6.37
round_3	Prevalence Difference	zip	94702	-0.46	-4.06, 2.62
round_3	Prevalence Difference	zip	94703	-1.07	-5.73, 2.19
round_3	Prevalence Difference	zip	94704	-0.98	-7.61, 4.03
round_3	Prevalence Difference	zip	94705	-0.42	-3.53, 1.94
round_3	Prevalence Difference	zip	94706	-1.31	-7.31, 3.25
round_3	Prevalence Difference	zip	94707	-0.37	-3.17, 1.65
round_3	Prevalence Difference	zip	94708	-0.17	-4.54, 3.89
round_3	Prevalence Difference	zip	94709	-0.76	-5.69, 3.03
round_3	Prevalence Difference	zip	94710	-1.05	-6.51, 2.73
round_3	Prevalence Difference	zip	94801	-1.65	-13.18, 7.54
round_3	Prevalence Difference	zip	94803	-0.91	-6.99, 3.94
round_3	Prevalence Difference	zip	94804	-1.06	-8.03, 4.4
round_3	Prevalence Difference	zip	94805	-1.15	-7.04, 2.75
round_3	Prevalence Difference	zip	94806	-2	-12.18, 5.77
round_3	Prevalence Ratio	zip	94530	0.88	0.27, 2.06
round_3	Prevalence Ratio	zip	94547	0.99	0.32, 2.56
round_3	Prevalence Ratio	zip	94564	1.02	0.33, 2.62
round_3	Prevalence Ratio	zip	94601	0.89	0.24, 2.31
round_3	Prevalence Ratio	zip	94602	0.99	0.34, 2.46
round_3	Prevalence Ratio	zip	94603	0.95	0.25, 2.59
round_3	Prevalence Ratio	zip	94605	1.07	0.34, 2.92
round_3	Prevalence Ratio	zip	94606	0.82	0.22, 1.94
round_3	Prevalence Ratio	zip	94607	1.09	0.35, 2.95
round_3	Prevalence Ratio	zip	94608	0.88	0.3, 2.03
round_3	Prevalence Ratio	zip	94609	0.99	0.33, 2.41
round_3	Prevalence Ratio	zip	94610	0.94	0.32, 2.26
round_3	Prevalence Ratio	zip	94611	0.83	0.29, 1.76
round_3	Prevalence Ratio	zip	94612	0.95	0.28, 2.39
round_3	Prevalence Ratio	zip	94618	1.08	0.37, 2.79
round_3	Prevalence Ratio	zip	94619	0.88	0.29, 2.02
round_3	Prevalence Ratio	zip	94621	0.94	0.23, 2.62
round_3	Prevalence Ratio	zip	94702	1.03	0.37, 2.55
round_3	Prevalence Ratio	zip	94703	0.86	0.3, 1.88
round_3	Prevalence Ratio	zip	94704	0.98	0.29, 2.59
round_3	Prevalence Ratio	zip	94705	0.99	0.33, 2.41
round_3	Prevalence Ratio	zip	94706	0.9	0.35, 1.92
round_3	Prevalence Ratio	zip	94707	0.99	0.31, 2.41
round_3	Prevalence Ratio	zip	94708	1.15	0.39, 3.03
round_3	Prevalence Ratio	zip	94709	0.96	0.31, 2.37
round_3	Prevalence Ratio	zip	94710	0.9	0.28, 2.18
round_3	Prevalence Ratio	zip	94801	0.99	0.29, 2.73
round_3	Prevalence Ratio	zip	94803	0.98	0.32, 2.46
round_3	Prevalence Ratio	zip	94804	0.98	0.3, 2.57
round_3	Prevalence Ratio	zip	94805	0.89	0.26, 2.2
round_3	Prevalence Ratio	zip	94806	0.91	0.28, 2.22
round_3	Prevalence Difference	race/ethnicity	White	-0.19	-2.66, 1.91
round_3	Prevalence Difference	race/ethnicity	Non-White	-1.61	-7.59, 2.99
round_3	Prevalence Ratio	race/ethnicity	White	1.11	0.44, 2.7
round_3	Prevalence Ratio	race/ethnicity	Non-White	0.85	0.36, 1.69
Abbreviations: Prev, Prevalance; CI, credible interval
a Prevalance and 95% CIs estimated with MRP models, see supplemenetal methods for details. Mean and 2.5% and 97.5 quantiles of posterior distributions are the point estimates and 95% CIs, respectively
b Prevalence Ratio is the ratio of poulation-adjusted prevalance in Mit=1(high-risk) and Mit=0 (low-risk). Prevalance Difference is the difference between the prevalence in Mit=1 and Mit=0.
